# Supplementary material for: Clinical Reasoning Uncertainty in Veterinary Medical Encounters with a Clinical Example
Source: Vet Sci. 2025 Dec 15;12(12):1203. doi: 10.3390/vetsci12121203 (PMC12737725; doi:10.3390/vetsci12121203)
Supplement: Supplementary file 1 [file vetsci-12-01203-s001.zip]

Archive with 1 entries (1 files):
- vetsci-4009906-supplementary.pdf
